# Supplementary material for: Ameliorative Effect of Ocimum forskolei Benth on Diabetic, Apoptotic, and Adipogenic Biomarkers of Diabetic Rats and 3T3-L1 Fibroblasts Assisted by In Silico Approach
Source: Molecules. 2022 Apr 28;27(9):2800. doi: 10.3390/molecules27092800 (PMC9101318; doi:10.3390/molecules27092800)
Supplement: Supplementary file 1 [file molecules-27-02800-s001.zip]

Archive with 2 entries (2 files):
- Supplementary‎-S1‎.pdf
- Supplementary‎-S2‎.pdf
